# Supplementary material for: Additional Role of Myocardial Work in Prognostic Stratification of Patients with Severe Aortic Regurgitation Undergoing Aortic Valve Surgery
Source: Diagnostics (Basel). 2026 May 27;16(11):1655. doi: 10.3390/diagnostics16111655 (PMC13257256; doi:10.3390/diagnostics16111655)
Supplement: Supplementary file 1 [file diagnostics-16-01655-s001.zip]

Archive with 1 entries (1 files):
- diagnostics-4256382-supplementary.pdf
